# Supplementary material for: Cortical response to transient and long-term visual field loss
Source: Cereb Cortex. 2025 Sep 9;35(8):bhaf237. doi: 10.1093/cercor/bhaf237 (PMC12418949; doi:10.1093/cercor/bhaf237)
Supplement: Supplementary1_CerCor_Ninghetto_bhaf237 [file supplementary1_cercor_ninghetto_bhaf237.xlsx]

## Sheet: Tab 1
Table 1 Ophthalmological results and genetic findings of RP patients*
ID	Sex	Age	Visual acuity (LogMAR)1	Humphrey 120 (points not seen)1	Average retinal thickness (𝜇m)1	Status	NM accession	Gene**	Inheritance	Genomic notation allele 1 (hg19)	Allele 1 cDNA	Allele 1 protein	Allele 1 gnomAD-ALL AF	Allele 1 Franklin ACMG classification	Genomic notation allele 2 (hg19)	Allele 2 cDNA	Allele 2 protein	Allele 2 gnomAD-ALL AF	Allele 2 Franklin ACMG classification
79	F	43	0.0 / 0.0	3 / 6	125 / 288	Very likely solved	NM_000539.3	RHO	AD	chr3:129247845G>A	c.269G>A	p.(Gly90Asp)	0%	Pathogenic		=	=
151	F	28	0.3 / 0.3	0% / 33%2	291 / 379	Very likely solved	NM_000539.3	RHO	AD	chr3:129249760C>T	c.403C>T	p.(Arg135Trp)	0%	Pathogenic		=	=
291	M	45	0.1 / 0.1	36 / 35	193 / 199	Possibly solved	NM_000283.4	PDE6B	AR	chr4:650084A>G	c.1107+3A>G	p.(?)	0.0042%	Likely pathogenic	chr4:661679T>C	c.2387T>C	p.(Met796Thr)	0.0020%	VUS
368	M	37	0.7 / 0.3	120 / 119	184 / 165	Possibly solved	NM_016247.4	IMPG2	AR	chr3:100988356T>C	c.887+3A>G	p.(?)	0%	VUS	chr3:100988356T>C	c.887+3A>G	p.(?)	0%	VUS
372	F	36	0.22 / 0.4	80 / 90	303 / 299	Very likely solved	NM_206933.4	USH2A	AR	chr1:216420126G>T	c.2610C>A	p.(Cys870*)	0.0014%	Pathogenic	chr1-215955392 T>G	c.10732A>C	p.(Ser3578Arg)	0%	VUS
419	M	48	0.3 / 0.3	103 / 112	269 / 246	Very likely solved	NM_000390.4	CHM	XL	chrX:85212923G>A	c.877C>T	p.(Arg293*)	0%	Pathogenic		Y	Y
427	M	44	1.7 / 1.52	111 / 120	202 / 261	Very likely solved	NM_001034853.2	RPGR	XL	chrX:38146018_38146019del	c.2236_2237del	p.(Glu746Argfs*23)	0%	Pathogenic		Y	Y
479	M	32	0.3 / 0.3	110 / 112	152 / 181	Possibly solved	NM_206933.4	USH2A	AR	chr1:216595380A>C	c.299T>G	p.(Leu100Arg)	0%	VUS	chr1:216390902A>C	c.2994-10T>G	p.(?)	0.00040%	VUS
489	F	62	0.4 / 0.4	117 / 99	188 / 272	Very likely solved	NM_000322.5	PRPH2	AR	chr6:42666246C>T	c.829-1G>A	p.(?)	0%	Likely pathogenic		=	=
615	F	38	0.5 / 0.6	102 / 106	422 / 269	Very likely solved	NM_206933.4	USH2A	AR	chr1:216420126G>T	c.2610C>A	p.(Cys870*)	0.0014%	Pathogenic	chr1-215955392 T>G	c.10732A>C	p.(Ser3578Arg)	0%	VUS
1031	F	38	0.0 / 0.0	55 / 34	218 / 226	Very likely solved	NM_206933.4	USH2A	AR	chr1:216465543C>T	c.1814G>A	p.(Cys605Tyr)	0%	VUS	chr1:215933187T>C	c.11048-2A>G	p.(?)	0.00040%	Pathogenic
1066	M	57	0.15 / 0.1	77 / 76	395 / 315	Very likely solved	NM_014249.4	NR2E3	AR	chr15:72103931G>A	c.227G>A	p.(Arg76Gln)	0.021%	Likely pathogenic	chr15:72103931G>A	c.227G>A	p.(Arg76Gln)	0.021%	Likely pathogenic
1439	F	35	0.22 / 0.3	65 / 83	211 / 159	Very likely solved	NM_015629.4	PRPF31	AD	chr19:54625900del/ chr19-54625899 GA>G	c.347del	p.(Asp116Valfs*82)	0%	Likely pathogenic		=	=
131	F	43	0.6 / 0.3	33% / 0%2	255 / 319	Unsolved
292	F	41	0.8 / 0.1	111 / 109	149 / 197	Unsolved
518	F	53	0.1 / 0.0	50 / 45	253 / 235	Unsolved
732	F	53	0.3 / 0.22	112 / 111	228 / 237	Unsolved
1360	F	46	0.9 / 1.0	23 / 87	298 / 286	Unsolved
1408	F	49	0.22 / 0.3	- / -	302 / 298	Unsolved
1423	F	45	0.3 / 0.5	105 / 96	184 / 180	Unsolved
1426	F	52	0.8 / 0.8	109 / 114	141 / 135	Unsolved
1438	M	42	0.7 / 0.3	113 / 114	215 / 355	Unsolved
1478	M	46	1.3 / 1.3	77 / 68	320 / 261	Unsolved
*The final diagnosis was established after typical ophthalmological examination and after accessory investigations, as OCT (optical coherence tomography), FA (fluorescein angiography) and electrophysiological testing (flash electroretinography, FERG)
**Data analysis was performed using the guidelines described in methods, after which probands obtained a label of “very likely” or “possibly solved” (Panneman et al., 2023)
1 Results are shown for left and right eyes, respectively
2 Results from Central 24-2 Threshold Test
AR: autosomal recessive, AD: autosomal dominant, XL: X-linked, AF: allele frequency, Y: Y chromosome, “=”: Allele 2 not changed
