# Supplementary material for: Cortical response to transient and long-term visual field loss
Source: Cereb Cortex. 2025 Sep 9;35(8):bhaf237. doi: 10.1093/cercor/bhaf237 (PMC12418949; doi:10.1093/cercor/bhaf237)
Supplement: Supplementary2_CerCor_Ninghetto_bhaf237 [file supplementary2_cercor_ninghetto_bhaf237.xlsx]

## Sheet: Tab 2
Table 2 Ophthalmological results and genetic findings of STGD patients*
ID	Sex	Age	Visual acuity (LogMAR)1	Humphrey 120 (points not seen)1	Average retinal thickness (𝜇m)1	Status	NM accession	Gene**	Inheritance	Genomic notation allele 1 (hg19)	Allele 1 cDNA	Allele 1 protein	Allele 1 gnomAD-ALL AF	Allele 1 Franklin ACMG classification	Genomic notation allele 2 (hg19)	Allele 2 cDNA	Allele 2 protein	Allele 2 gnomAD-ALL AF	Allele 2 Franklin ACMG classification
20	F	32	1.3 / 1.3	52 / 522	57 / 52	Solved	NM_000350.3	ABCA4	AR	chr1:94528806A>G, chr1:94508969G>A	c.[1622T>C; 3113C>T]	p.[(Leu541Pro; Ala1038Val)]	0.0163%, 0.1755%	Pathogenic	chr1-94517254 C>G, chr1-94476467 T>A	c.2588G>C(;)5603A>T	p.[Gly863Ala,Gly863del](;)(Asn1868Ile)	0.4295%, 4.2191%	Pathogenic
47	F	41	0.5 / 0.5	13 / 15	72 / 90	Solved	NM_000350.3	ABCA4	AR	chr1:94473807C>T	c.5882G>A	p.(Gly1961Glu)	0.4564%	Pathogenic	chr1-94476951 A>G, chr1-94476467 T>A	c.[5461-10T>C;5603A>T]	p.[Thr1821Aspfs*6,Thr1821Valfs*13;(Asn1868Ile)]	0.022%, 4.2191%	Pathogenic
146	F	39	0.7 / 0.7	7 / 10	214 / 177	Solved	NM_000350.3	ABCA4	AR	chr1:94568687G>A	c.454C>T	p.(Arg152*)	0.0016%	Pathogenic	chr1-94466425 C>A	c.6446G>T	p.(Arg2149Leu)	0.0032%	Pathogenic
214	F	48	1.0 / 1.0	48 / 70	195 / 210	Solved	NM_000350.3	ABCA4	AR	chr1:94528806A>G, chr1:94508969G>A	c.[1622T>C; 3113C>T]	p.[(Leu541Pro; Ala1038Val)]	0.0163%, 0.1755%	Pathogenic	chr1-94473856 G>T	c.5836-3C>A	p.(Lys1945_Ile1946Pheins10)	0%	Likely pathogenic
252	F	64	1.0 / 0.4	18 / 13	193 / 209	Solved	NM_000350.3	ABCA4	AR	chr1:94473807C>T	c.5882G>A	p.(Gly1961Glu)	0.4564%	Pathogenic	chr1-94512518 T>C	c.2875A>G	p.(Thr959Ala)	0.0032%	Pathogenic
401	M	30	0.9 / 1.0	32 / 87	194 / 215	Solved	NM_000350.3	ABCA4	AR	chr1:94528806A>G, chr1:94508969G>A	c.[1622T>C; 3113C>T]	p.[(Leu541Pro; Ala1038Val)]	0.0163%, 0.1755%	Pathogenic	chr1-94528680 T>A	c.1748A>T	p.(Lys583Met)	0%	Likely pathogenic
414	M	42	1.3 / 1.3	66 / 57	183 / 167	Solved	NM_000350.3	ABCA4	AR	chr1:94496571G>A	c.4234C>T	p.(Gln1412*)	0.0007%	Pathogenic	chr1:94564484G>A	c.634C>T	p.(Arg212Cys)	0.0107%	Pathogenic
444	M	40	1.0 / 0.9	7 / 3	96 / 183	Solved	NM_000350.3	ABCA4	AR	chr1:94528806A>G, chr1:94508969G>A	c.[1622T>C; 3113C>T]	p.[(Leu541Pro; Ala1038Val)]	0.0163%, 0.1755%	Pathogenic	chr1:94473807C>T	c.5882G>A	p.(Gly1961Glu)	0.4564%	Pathogenic
449	F	24	1.0 / 1.0	60 / 79	289 / 175	Solved	NM_000350.3	ABCA4	AR	chr1:94528806A>G, chr1:94508969G>A	c.[1622T>C; 3113C>T]	p.[(Leu541Pro; Ala1038Val)]	0.0163%, 0.1755%	Pathogenic	chr1:94528806A>G, chr1:94508969G>A	c.[1622T>C; 3113C>T]	p.[(Leu541Pro; Ala1038Val)]	0.0163%, 0.1755%	Pathogenic
455	F	40	1.3 / 1.3	56 / 56	182 / 220	Solved	NM_000350.3	ABCA4	AR	chr1:94485137C>T	c.5196+1G>A	p.(?)	0.0022%	Pathogenic	chr1-94520793 A>G	c.2461T>C	p.(Trp821Arg)	0%	Pathogenic
476	F	45	1.0 / 1.0	14 / 11	197 / 191	Solved	NM_000350.3	ABCA4	AR	chr1:94528806A>G, chr1:94508969G>A	c.[1622T>C; 3113C>T]	p.[(Leu541Pro; Ala1038Val)]	0.0163%, 0.1755%	Pathogenic	chr1-94517254 C>G, chr1-94476467 T>A	c.2588G>C(;)5603A>T	p.[Gly863Ala,Gly863del](;)(Asn1868Ile)	0.4295%, 4.2191%	Pathogenic
576	F	20	1.3 / 1.7	87 / 37	145 / 207	Solved	NM_000350.3	ABCA4	AR	chr1:94481294C>T	c.5312+1G>A	p.(?)	0.0004%	Pathogenic	chr1-94486942 C>T	c.4872G>A	p.(Trp1624*)	0%	Pathogenic
638	F	19	0.5 / 0.5	4 / 2	275 / 250	Solved	NM_000350.3	ABCA4	AR	chr1:94568687G>A	c.454C>T	p.(Arg152*)	0.0016%	Pathogenic	chr1-94476351 C>T	c.5714+5G>A	p.[=,Glu1863Leufs*33]	0.0297%	Pathogenic
666	F	60	1.7 / 0.0	0% / 0%3	361 / 138	Solved	NM_000350.3	ABCA4	AR	chr1:94564484G>A	c.634C>T	p.(Arg212Cys)	0.0107%	Pathogenic	chr1-94490606 T>C	c.4540-2A>G	p.(?)	0.0004%	Pathogenic
669	F	34	1.3 / 1.3	48 / 60	221 / 188	Solved	NM_000350.3	ABCA4	AR	chr1:94564484G>A	c.634C>T	p.(Arg212Cys)	0.0107%	Pathogenic	chr1-94546243 AG>A	c.889del	p.(Leu297Cysfs*3)	0%	Likely pathogenic
710	F	25	1.3 / 1.3	63 / 59	245 / 293	Solved	NM_000350.3	ABCA4	AR	chr1:94528806A>G, chr1:94508969G>A	c.[1622T>C; 3113C>T]	p.[(Leu541Pro; Ala1038Val)]	0.0163%, 0.1755%	Pathogenic	chr1:94528806A>G, chr1:94508969G>A	c.[1622T>C; 3113C>T]	p.[(Leu541Pro; Ala1038Val)]	0.0163%, 0.1755%	Pathogenic
804	F	27	1.3 / 1.3	54 / 58	173 / 149	Solved	NM_000350.3	ABCA4	AR	chr1:94578524C>G	c.160+5G>C	p.(?)	0%	Likely pathogenic	chr1:94578524C>G	c.160+5G>C	p.(?)	0%	Likely pathogenic
1202a	M	45	0.6 / 0.1	23 / 21	299 / 197	Solved	NM_000322.5	PRPH2	AD	chr6:42689558C>T	c.515G>A	p.(Arg172Gln)	0.0004%	Pathogenic		=	=
1260b	F	48	0.8 / 0.8	65 / 48	270 / 270	Solved	NM_000350.3	ABCA4	AR	chr1:94544199CT>C	c.1302del	p.(Gln437Argfs*12)	0.0004%	Pathogenic	chr1:94473807C>T	c.5882G>A	p.(Gly1961Glu)	0.4564%	Pathogenic
1395c	M	20	0.4 / 0.4	9 / 5	138 / 139	Solved	NM_000350.3	ABCA4	AR	chr1:94568687G>A	c.454C>T	p.(Arg152*)	0.0016%	Pathogenic	chr1-94517254 C>G, chr1-94476467 T>A	c.2588G>C(;)5603A>T	p.[Gly863Ala,Gly863del](;)(Asn1868Ile)	0.4295%, 4.2191%	Pathogenic
186	M	54	1.3 / 1.0	27 / 34	208 / 200	Unsolved
*The final diagnosis was established after typical ophthalmological examination and after accessory investigations, as OCT (optical coherence tomography), FA (fluorescein angiography) and electrophysiological testing (flash electroretinography, FERG)
**Data analysis was performed using the guidelines described in methods, after which probands obtained a label of “very likely” or “possibly solved” (Panneman et al., 2023)
1 Results are shown for left and right eyes, respectively
2 Results from Central 24-2 Threshold Test
3 Results from N-30-5 FDT Perimetry Screening; reported here is the percent of fixation errors
a Corradi et al., unpublished data
b Khan et al., 2020 PMID: 32307445
c Hitti-Malin et al., 2022 PMID: 36259723; Hitti-Malin et al., unpublished data;
AR: autosomal recessive, AD: autosomal dominant, XL: X-linked, AF: allele frequency, Y: Y chromosome, “=”: Allele 2 not changed
