# Supplementary material for: Cortical response to transient and long-term visual field loss
Source: Cereb Cortex. 2025 Sep 9;35(8):bhaf237. doi: 10.1093/cercor/bhaf237 (PMC12418949; doi:10.1093/cercor/bhaf237)
Supplement: Supplementary3_CerCor_Ninghetto_bhaf237 [file supplementary3_cercor_ninghetto_bhaf237.xlsx]

## Sheet: Tab 3
Table 3 Descriptive Statistics for pRF size
bin	vision condition	group	ROI	hemisphere	stream	N	Mean	Std.Dev.	Std.Err	-0.95	+95.00%
2024-03-01	unrestricted	controls	V1	left	ventral	10727	1.86844	1.29981	0.01255	1.84384	1.89304
2024-03-01	unrestricted	controls	V1	right	dorsal	10985	1.85774	1.31754	0.0125708	1.8331	1.88238
2024-03-01	unrestricted	controls	V1	right	ventral	7122	1.95031	1.53245	0.0181588	1.91471	1.98591
2024-03-01	unrestricted	controls	V2	left	dorsal	8994	2.3777	1.58726	0.0167368	2.34489	2.41051
2024-03-01	unrestricted	controls	V2	left	ventral	8251	2.37594	1.63936	0.0180477	2.34057	2.41132
2024-03-01	unrestricted	controls	V2	right	dorsal	12219	2.15645	1.49028	0.0134819	2.13002	2.18287
2024-03-01	unrestricted	controls	V2	right	ventral	7577	2.09473	1.57504	0.0180944	2.05926	2.1302
2024-03-01	unrestricted	controls	V3	left	dorsal	6404	2.11632	1.52773	0.0190907	2.0789	2.15375
2024-03-01	unrestricted	controls	V3	left	ventral	4135	2.59419	1.77232	0.0275616	2.54015	2.64823
2024-03-01	unrestricted	controls	V3	right	dorsal	7651	1.91436	1.18231	0.0135168	1.88786	1.94085
2024-03-01	unrestricted	controls	V3	right	ventral	5353	2.14196	1.78189	0.0243547	2.09422	2.18971
2024-03-01	unrestricted	rp	V3	left	dorsal	2152	2.36114	1.61503	0.0348144	2.29287	2.42941
2024-03-01	unrestricted	rp	V3	right	dorsal	3381	1.79722	0.964453	0.0165866	1.7647	1.82974
2024-03-01	unrestricted	rp	V3	left	ventral	1662	2.31114	1.56262	0.03833	2.23596	2.38632
2024-03-01	unrestricted	rp	V3	right	ventral	2018	2.40116	1.41875	0.0315824	2.33922	2.4631
2024-03-01	unrestricted	rp	V2	left	dorsal	2843	2.41602	1.37083	0.0257096	2.36561	2.46643
2024-03-01	unrestricted	rp	V2	right	dorsal	4858	2.11453	1.33219	0.0191134	2.07706	2.15201
2024-03-01	unrestricted	rp	V2	left	ventral	3553	2.34767	1.51541	0.0254234	2.29783	2.39752
2024-03-01	unrestricted	rp	V2	right	ventral	2296	2.50077	1.49128	0.0311224	2.43974	2.5618
2024-03-01	unrestricted	rp	V1	left	dorsal	3453	2.2216	1.44473	0.0245859	2.1734	2.26981
2024-03-01	unrestricted	rp	V1	right	dorsal	3699	1.89099	1.17972	0.0193971	1.85296	1.92902
2024-03-01	unrestricted	rp	V1	left	ventral	4229	2.29626	1.45552	0.022382	2.25238	2.34014
2024-03-01	unrestricted	rp	V1	right	ventral	2841	2.09558	1.47579	0.0276879	2.04129	2.14987
2024-03-01	unrestricted	stgd	V1	left	dorsal	721	2.50781	1.48453	0.0552869	2.39927	2.61635
2024-03-01	unrestricted	stgd	V1	right	dorsal	558	3.73245	2.70457	0.114494	3.50756	3.95734
2024-03-01	unrestricted	stgd	V1	left	ventral	299	1.90445	1.27934	0.0739859	1.75885	2.05005
2024-03-01	unrestricted	stgd	V1	right	ventral	436	2.02901	1.57242	0.0753054	1.881	2.17702
2024-03-01	unrestricted	stgd	V2	left	dorsal	504	3.28511	1.61015	0.0717218	3.1442	3.42602
2024-03-01	unrestricted	stgd	V2	right	dorsal	473	3.82304	2.07268	0.095302	3.63577	4.01031
2024-03-01	unrestricted	stgd	V2	left	ventral	48	2.77431	1.41747	0.204595	2.36272	3.1859
2024-03-01	unrestricted	stgd	V2	right	ventral	188	2.14646	1.52054	0.110897	1.92769	2.36523
2024-03-01	unrestricted	stgd	V3	left	dorsal	418	3.27945	1.84583	0.0902825	3.10198	3.45691
2024-03-01	unrestricted	stgd	V3	right	dorsal	388	4.0564	2.7666	0.140453	3.78025	4.33254
2024-03-01	unrestricted	stgd	V3	left	ventral	24	1.35945	1.48569	0.303266	0.732099	1.98681
2024-03-01	unrestricted	stgd	V3	right	ventral	307	2.91495	2.37578	0.135593	2.64814	3.18176
2024-06-03	unrestricted	controls	V1	left	dorsal	6298	3.12699	2.25981	0.0284755	3.07117	3.18282
2024-06-03	unrestricted	controls	V1	left	ventral	5922	2.88592	2.21164	0.0287396	2.82958	2.94226
2024-06-03	unrestricted	controls	V1	right	dorsal	5347	3.24263	2.38539	0.0326216	3.17868	3.30659
2024-06-03	unrestricted	controls	V1	right	ventral	5514	2.76557	2.27557	0.0306448	2.7055	2.82565
2024-06-03	unrestricted	controls	V2	left	dorsal	5628	4.49661	2.41283	0.0321624	4.43356	4.55967
2024-06-03	unrestricted	controls	V2	left	ventral	5529	4.21066	2.53245	0.0340579	4.1439	4.27743
2024-06-03	unrestricted	controls	V2	right	dorsal	5174	4.66915	2.30772	0.0320826	4.60625	4.73204
2024-06-03	unrestricted	controls	V2	right	ventral	5116	3.50501	2.37845	0.0332528	3.43982	3.5702
2024-06-03	unrestricted	controls	V3	left	dorsal	4956	4.62601	2.01751	0.0286583	4.56983	4.6822
2024-06-03	unrestricted	controls	V3	left	ventral	3045	5.17918	1.96235	0.0355617	5.10945	5.2489
2024-06-03	unrestricted	controls	V3	right	dorsal	4311	4.2106	1.67331	0.0254851	4.16064	4.26057
2024-06-03	unrestricted	controls	V3	right	ventral	3693	4.40238	2.38512	0.0392484	4.32543	4.47933
2024-06-03	unrestricted	rp	V3	left	dorsal	1965	4.62494	1.96355	0.0442957	4.53807	4.71181
2024-06-03	unrestricted	rp	V3	right	dorsal	1233	4.01949	1.81668	0.0517364	3.91799	4.12099
2024-06-03	unrestricted	rp	V3	left	ventral	992	4.71968	2.38755	0.0758047	4.57092	4.86843
2024-06-03	unrestricted	rp	V3	right	ventral	1360	4.04418	2.41428	0.0654664	3.91575	4.17261
2024-06-03	unrestricted	rp	V2	left	dorsal	1853	3.85972	2.19814	0.0510643	3.75957	3.95987
2024-06-03	unrestricted	rp	V2	right	dorsal	2036	4.01087	2.39262	0.0530255	3.90688	4.11486
2024-06-03	unrestricted	rp	V2	left	ventral	1884	4.09154	2.71302	0.0625046	3.96895	4.21412
2024-06-03	unrestricted	rp	V2	right	ventral	1943	3.08626	2.4029	0.0545128	2.97935	3.19317
2024-06-03	unrestricted	rp	V1	left	dorsal	2647	2.93847	2.45797	0.0477749	2.84479	3.03215
2024-06-03	unrestricted	rp	V1	right	dorsal	2143	2.76101	2.32762	0.0502807	2.66241	2.85962
2024-06-03	unrestricted	rp	V1	left	ventral	2499	2.81729	2.18036	0.043616	2.73177	2.90282
2024-06-03	unrestricted	rp	V1	right	ventral	1891	3.02627	2.59023	0.0595651	2.90945	3.14309
2024-06-03	unrestricted	stgd	V1	left	dorsal	610	3.84098	1.96925	0.0797325	3.6844	3.99757
2024-06-03	unrestricted	stgd	V1	right	dorsal	767	5.21667	2.54867	0.092027	5.03602	5.39733
2024-06-03	unrestricted	stgd	V1	left	ventral	248	2.78785	1.58203	0.100459	2.58998	2.98571
2024-06-03	unrestricted	stgd	V1	right	ventral	633	4.32365	2.22639	0.0884911	4.14987	4.49742
2024-06-03	unrestricted	stgd	V2	left	dorsal	767	4.68256	2.03053	0.0733182	4.53863	4.82649
2024-06-03	unrestricted	stgd	V2	right	dorsal	980	5.29487	2.0866	0.0666541	5.16407	5.42567
2024-06-03	unrestricted	stgd	V2	left	ventral	172	3.66156	1.77559	0.135387	3.39431	3.92881
2024-06-03	unrestricted	stgd	V2	right	ventral	293	4.53549	3.11124	0.181761	4.17776	4.89322
2024-06-03	unrestricted	stgd	V3	left	dorsal	618	4.92092	2.19185	0.0881691	4.74777	5.09406
2024-06-03	unrestricted	stgd	V3	right	dorsal	419	5.7369	1.9937	0.0973988	5.54545	5.92835
2024-06-03	unrestricted	stgd	V3	left	ventral	78	4.86045	2.20892	0.25011	4.36241	5.35848
2024-06-03	unrestricted	stgd	V3	right	ventral	123	5.56169	2.76976	0.24974	5.0673	6.05608
2024-09-06	unrestricted	controls	V1	left	dorsal	4598	3.04943	3.13933	0.046297	2.95867	3.14019
2024-09-06	unrestricted	controls	V1	left	ventral	4248	2.77629	3.10753	0.0476786	2.68281	2.86976
2024-09-06	unrestricted	controls	V1	right	dorsal	4522	2.98693	3.24904	0.0483159	2.8922	3.08165
2024-09-06	unrestricted	controls	V1	right	ventral	4872	2.57892	3.03494	0.0434806	2.49367	2.66416
2024-09-06	unrestricted	controls	V2	left	dorsal	3733	4.67372	3.56198	0.0582992	4.55941	4.78802
2024-09-06	unrestricted	controls	V2	left	ventral	3362	4.76239	3.54352	0.0611133	4.64257	4.88221
2024-09-06	unrestricted	controls	V2	right	dorsal	3500	4.85732	3.47582	0.0587521	4.74213	4.97251
2024-09-06	unrestricted	controls	V2	right	ventral	3860	3.84265	3.38793	0.0545306	3.73573	3.94956
2024-09-06	unrestricted	controls	V3	left	dorsal	3061	5.63294	3.07863	0.0556449	5.52383	5.74204
2024-09-06	unrestricted	controls	V3	left	ventral	1887	5.10872	3.29534	0.0758603	4.95994	5.2575
2024-09-06	unrestricted	controls	V3	right	dorsal	2419	5.75221	2.46501	0.0501188	5.65393	5.85049
2024-09-06	unrestricted	controls	V3	right	ventral	2726	4.13841	3.29514	0.0631118	4.01466	4.26216
2024-09-06	unrestricted	rp	V3	left	dorsal	1161	5.32872	2.75204	0.0807678	5.17025	5.48719
2024-09-06	unrestricted	rp	V3	right	dorsal	836	5.28452	3.02201	0.104519	5.07937	5.48967
2024-09-06	unrestricted	rp	V3	left	ventral	950	4.82349	3.56546	0.115679	4.59647	5.0505
2024-09-06	unrestricted	rp	V3	right	ventral	665	4.8597	3.19678	0.123966	4.61629	5.10311
2024-09-06	unrestricted	rp	V2	left	dorsal	997	4.59283	3.11862	0.0987678	4.39902	4.78665
2024-09-06	unrestricted	rp	V2	right	dorsal	1241	4.76032	3.21595	0.09129	4.58122	4.93942
2024-09-06	unrestricted	rp	V2	left	ventral	1363	4.44952	3.77805	0.102334	4.24877	4.65027
2024-09-06	unrestricted	rp	V2	right	ventral	1393	3.30672	3.30568	0.0885698	3.13298	3.48047
2024-09-06	unrestricted	rp	V1	left	dorsal	2267	2.57409	2.91005	0.0611189	2.45424	2.69395
2024-09-06	unrestricted	rp	V1	right	dorsal	1463	2.96009	3.12941	0.0818165	2.7996	3.12058
2024-09-06	unrestricted	rp	V1	left	ventral	1400	3.17352	3.14191	0.083971	3.00879	3.33824
2024-09-06	unrestricted	rp	V1	right	ventral	1561	3.73259	3.51419	0.0889455	3.55812	3.90705
2024-09-06	unrestricted	stgd	V1	left	dorsal	670	3.14851	3.39169	0.131033	2.89122	3.40579
2024-09-06	unrestricted	stgd	V1	right	dorsal	701	3.77093	3.26189	0.1232	3.52904	4.01281
2024-09-06	unrestricted	stgd	V1	left	ventral	362	3.45807	2.77777	0.145996	3.17096	3.74518
2024-09-06	unrestricted	stgd	V1	right	ventral	999	3.70748	3.43972	0.108828	3.49392	3.92103
2024-09-06	unrestricted	stgd	V2	left	dorsal	596	5.65693	3.10747	0.127287	5.40694	5.90692
2024-09-06	unrestricted	stgd	V2	right	dorsal	870	5.25729	3.23176	0.109567	5.04225	5.47234
2024-09-06	unrestricted	stgd	V2	left	ventral	284	3.54622	3.52305	0.209054	3.13472	3.95772
2024-09-06	unrestricted	stgd	V2	right	ventral	451	2.6839	3.15979	0.148789	2.39149	2.97631
2024-09-06	unrestricted	stgd	V3	left	dorsal	321	4.91981	3.40715	0.190169	4.54567	5.29395
2024-09-06	unrestricted	stgd	V3	right	dorsal	269	6.19115	2.53596	0.15462	5.88672	6.49557
2024-09-06	unrestricted	stgd	V3	left	ventral	335	3.89716	3.49143	0.190757	3.52192	4.2724
2024-09-06	unrestricted	stgd	V3	right	ventral	498	1.97565	2.75445	0.12343	1.73314	2.21816
2024-03-01	limited	controls	V3	left	dorsal	6498	2.15834	1.42455	0.0176721	2.1237	2.19299
2024-03-01	limited	controls	V3	left	ventral	4782	2.61465	1.81949	0.0263114	2.56306	2.66623
2024-03-01	limited	controls	V3	right	dorsal	7278	1.92806	1.19082	0.0139585	1.9007	1.95542
2024-03-01	limited	controls	V3	right	ventral	5597	2.13176	1.64664	0.02201	2.08861	2.1749
2024-03-01	limited	controls	V2	left	dorsal	8937	2.38093	1.48346	0.0156921	2.35017	2.41169
2024-03-01	limited	controls	V2	left	ventral	8900	2.34054	1.67935	0.017801	2.30564	2.37543
2024-03-01	limited	controls	V2	right	dorsal	11994	2.10472	1.33065	0.0121501	2.0809	2.12853
2024-03-01	limited	controls	V2	right	ventral	7427	2.20794	1.65197	0.0191688	2.17037	2.24552
2024-03-01	limited	controls	V1	left	dorsal	10670	2.18942	1.5546	0.01505	2.15992	2.21892
2024-03-01	limited	controls	V1	left	ventral	10955	2.01598	1.55568	0.0148632	1.98684	2.04511
2024-03-01	limited	controls	V1	right	dorsal	10864	1.89913	1.35704	0.0130196	1.87361	1.92466
2024-03-01	limited	controls	V1	right	ventral	7632	2.23145	1.80473	0.0206582	2.19096	2.27195
2024-06-03	limited	controls	V3	left	dorsal	4808	4.38302	2.04219	0.0294519	4.32528	4.44076
2024-06-03	limited	controls	V3	left	ventral	2713	4.87549	2.34638	0.0450478	4.78716	4.96382
2024-06-03	limited	controls	V3	right	dorsal	3743	4.26677	1.76514	0.0288516	4.2102	4.32333
2024-06-03	limited	controls	V3	right	ventral	3234	4.58467	2.63095	0.046264	4.49396	4.67538
2024-06-03	limited	controls	V2	left	dorsal	5467	4.02333	2.27878	0.0308197	3.96292	4.08375
2024-06-03	limited	controls	V2	left	ventral	5487	4.07197	2.75364	0.037174	3.9991	4.14485
2024-06-03	limited	controls	V2	right	dorsal	5238	4.21473	2.20133	0.030416	4.1551	4.27436
2024-06-03	limited	controls	V2	right	ventral	4726	3.68356	2.7213	0.0395849	3.60596	3.76117
2024-06-03	limited	controls	V1	left	dorsal	6593	3.42323	2.30186	0.028349	3.36766	3.4788
2024-06-03	limited	controls	V1	left	ventral	5945	3.29838	2.69635	0.0349704	3.22982	3.36693
2024-06-03	limited	controls	V1	right	dorsal	5239	3.47026	2.51131	0.0346958	3.40224	3.53828
2024-06-03	limited	controls	V1	right	ventral	5525	3.39997	2.84589	0.038287	3.32491	3.47503
2024-09-06	limited	controls	V3	left	dorsal	2811	4.69518	3.11933	0.0588343	4.57982	4.81054
2024-09-06	limited	controls	V3	left	ventral	1973	4.17086	3.29299	0.0741356	4.02547	4.31625
2024-09-06	limited	controls	V3	right	dorsal	2013	5.24672	2.7413	0.0610991	5.12689	5.36654
2024-09-06	limited	controls	V3	right	ventral	2638	4.45914	3.44918	0.067155	4.32746	4.59082
2024-09-06	limited	controls	V2	left	dorsal	3655	4.36761	3.51358	0.0581174	4.25366	4.48155
2024-09-06	limited	controls	V2	left	ventral	3160	3.88543	3.58531	0.0637798	3.76038	4.01048
2024-09-06	limited	controls	V2	right	dorsal	3852	4.18387	3.44781	0.055552	4.07495	4.29278
2024-09-06	limited	controls	V2	right	ventral	3743	3.32253	3.44402	0.0562931	3.21216	3.4329
2024-09-06	limited	controls	V1	left	dorsal	3583	3.89268	3.34318	0.0558517	3.78317	4.00218
2024-09-06	limited	controls	V1	left	ventral	3813	2.88169	3.23572	0.0524007	2.77896	2.98443
2024-09-06	limited	controls	V1	right	dorsal	4032	3.23565	3.38361	0.0532869	3.13118	3.34012
2024-09-06	limited	controls	V1	right	ventral	4078	2.84719	3.28992	0.0515183	2.74619	2.9482
