# Supplementary material for: Cortical response to transient and long-term visual field loss
Source: Cereb Cortex. 2025 Sep 9;35(8):bhaf237. doi: 10.1093/cercor/bhaf237 (PMC12418949; doi:10.1093/cercor/bhaf237)
Supplement: Supplementary4_CerCor_Ninghetto_bhaf237 [file supplementary4_cercor_ninghetto_bhaf237.xlsx]

## Sheet: Tab 4
Table 4 Descriptive Statistics for pRF eccentricity
bin	vision condition	group	ROI	hemisphere	stream	N	Mean	Std.Dev.	Std.Err	-0.95	+95.00%
2024-03-01	unrestricted	controls	V1	left	dorsal	9984	1.9097	0.534531	0.00535	1.89921	1.92018
2024-03-01	unrestricted	controls	V1	left	ventral	10727	1.8796	0.534605	0.005162	1.86948	1.88972
2024-03-01	unrestricted	controls	V1	right	dorsal	10985	1.88361	0.52992	0.005056	1.8737	1.89352
2024-03-01	unrestricted	controls	V1	right	ventral	7122	1.97623	0.547644	0.006489	1.96351	1.98895
2024-03-01	unrestricted	rp	V1	left	dorsal	3453	1.90623	0.528883	0.009	1.88858	1.92388
2024-03-01	unrestricted	rp	V1	left	ventral	4229	1.98843	0.529328	0.00814	1.97247	2.00439
2024-03-01	unrestricted	rp	V1	right	dorsal	3699	1.83177	0.521245	0.00857	1.81497	1.84857
2024-03-01	unrestricted	rp	V1	right	ventral	2841	1.87191	0.543239	0.010192	1.85193	1.89189
2024-03-01	unrestricted	stgd	V1	left	dorsal	721	2.06104	0.526978	0.019626	2.02251	2.09957
2024-03-01	unrestricted	stgd	V1	left	ventral	299	1.85491	0.554838	0.032087	1.79176	1.91805
2024-03-01	unrestricted	stgd	V1	right	dorsal	558	2.14004	0.539003	0.022818	2.09522	2.18486
2024-03-01	unrestricted	stgd	V1	right	ventral	436	1.94925	0.583405	0.02794	1.89434	2.00417
2024-06-03	unrestricted	controls	V1	left	dorsal	6298	4.32581	0.862405	0.010867	4.30451	4.34711
2024-06-03	unrestricted	controls	V1	left	ventral	5922	4.29162	0.870238	0.011308	4.26946	4.31379
2024-06-03	unrestricted	controls	V1	right	dorsal	5347	4.26882	0.868551	0.011878	4.24553	4.2921
2024-06-03	unrestricted	controls	V1	right	ventral	5514	4.34751	0.84102	0.011326	4.32531	4.36972
2024-06-03	unrestricted	rp	V1	left	dorsal	2647	4.33722	0.885053	0.017203	4.30349	4.37095
2024-06-03	unrestricted	rp	V1	left	ventral	2499	4.18952	0.821234	0.016428	4.1573	4.22173
2024-06-03	unrestricted	rp	V1	right	dorsal	2143	4.26271	0.838323	0.018109	4.2272	4.29822
2024-06-03	unrestricted	rp	V1	right	ventral	1891	4.30295	0.867564	0.019951	4.26382	4.34208
2024-06-03	unrestricted	stgd	V1	left	dorsal	610	4.23197	0.833888	0.033763	4.16567	4.29828
2024-06-03	unrestricted	stgd	V1	left	ventral	248	4.4332	0.919042	0.058359	4.31825	4.54814
2024-06-03	unrestricted	stgd	V1	right	dorsal	767	4.36851	0.881222	0.031819	4.30605	4.43097
2024-06-03	unrestricted	stgd	V1	right	ventral	633	4.50359	0.841801	0.033459	4.43789	4.56929
2024-09-06	unrestricted	controls	V1	left	dorsal	4598	7.54285	0.809446	0.011937	7.51945	7.56626
2024-09-06	unrestricted	controls	V1	left	ventral	4248	7.53205	0.78894	0.012105	7.50831	7.55578
2024-09-06	unrestricted	controls	V1	right	dorsal	4522	7.57504	0.776983	0.011554	7.55239	7.5977
2024-09-06	unrestricted	controls	V1	right	ventral	4872	7.49251	0.784422	0.011238	7.47048	7.51454
2024-09-06	unrestricted	rp	V1	left	dorsal	2267	7.54207	0.799047	0.016782	7.50916	7.57498
2024-09-06	unrestricted	rp	V1	left	ventral	1400	7.4584	0.800611	0.021397	7.41642	7.50037
2024-09-06	unrestricted	rp	V1	right	dorsal	1463	7.51078	0.779622	0.020383	7.4708	7.55076
2024-09-06	unrestricted	rp	V1	right	ventral	1561	7.57228	0.798929	0.020221	7.53261	7.61194
2024-09-06	unrestricted	stgd	V1	left	dorsal	670	7.74636	0.736122	0.028439	7.69052	7.8022
2024-09-06	unrestricted	stgd	V1	left	ventral	362	7.53153	0.941779	0.049499	7.43418	7.62887
2024-09-06	unrestricted	stgd	V1	right	dorsal	701	7.56872	0.80569	0.03043	7.50898	7.62847
2024-09-06	unrestricted	stgd	V1	right	ventral	999	7.67454	0.780677	0.0247	7.62607	7.72301
2024-03-01	unrestricted	controls	V2	left	dorsal	8994	1.96441	0.531993	0.00561	1.95341	1.97541
2024-03-01	unrestricted	controls	V2	left	ventral	8251	1.94387	0.541745	0.005964	1.93218	1.95556
2024-03-01	unrestricted	controls	V2	right	dorsal	12219	1.91209	0.527211	0.004769	1.90274	1.92144
2024-03-01	unrestricted	controls	V2	right	ventral	7577	2.01106	0.541692	0.006223	1.99887	2.02326
2024-03-01	unrestricted	rp	V2	left	dorsal	2843	2.08519	0.50828	0.009533	2.0665	2.10388
2024-03-01	unrestricted	rp	V2	left	ventral	3553	1.97992	0.530274	0.008896	1.96248	1.99736
2024-03-01	unrestricted	rp	V2	right	dorsal	4858	1.81034	0.522226	0.007493	1.79565	1.82503
2024-03-01	unrestricted	rp	V2	right	ventral	2296	1.98111	0.534469	0.011154	1.95924	2.00298
2024-03-01	unrestricted	stgd	V2	left	dorsal	504	2.10902	0.576821	0.025694	2.05854	2.1595
2024-03-01	unrestricted	stgd	V2	left	ventral	48	2.18917	0.471262	0.068021	2.05233	2.32601
2024-03-01	unrestricted	stgd	V2	right	dorsal	473	2.11408	0.537195	0.0247	2.06555	2.16262
2024-03-01	unrestricted	stgd	V2	right	ventral	188	1.83427	0.441885	0.032228	1.77069	1.89785
2024-06-03	unrestricted	controls	V2	left	dorsal	5628	4.24279	0.833346	0.011108	4.22102	4.26457
2024-06-03	unrestricted	controls	V2	left	ventral	5529	4.32117	0.859196	0.011555	4.29852	4.34382
2024-06-03	unrestricted	controls	V2	right	dorsal	5174	4.21732	0.853103	0.01186	4.19407	4.24057
2024-06-03	unrestricted	controls	V2	right	ventral	5116	4.29706	0.866651	0.012117	4.2733	4.32081
2024-06-03	unrestricted	rp	V2	left	dorsal	1853	4.26602	0.880373	0.020452	4.22591	4.30613
2024-06-03	unrestricted	rp	V2	left	ventral	1884	4.30872	0.895506	0.020631	4.26825	4.34918
2024-06-03	unrestricted	rp	V2	right	dorsal	2036	4.24245	0.875188	0.019396	4.20441	4.28049
2024-06-03	unrestricted	rp	V2	right	ventral	1943	4.30549	0.800828	0.018168	4.26986	4.34112
2024-06-03	unrestricted	stgd	V2	left	dorsal	767	4.42094	0.855444	0.030888	4.3603	4.48157
2024-06-03	unrestricted	stgd	V2	left	ventral	172	4.7467	0.875494	0.066756	4.61493	4.87847
2024-06-03	unrestricted	stgd	V2	right	dorsal	980	4.45883	0.867114	0.027699	4.40447	4.51318
2024-06-03	unrestricted	stgd	V2	right	ventral	293	4.48345	0.80078	0.046782	4.39138	4.57552
2024-09-06	unrestricted	controls	V2	left	dorsal	3733	7.60149	0.828418	0.013559	7.5749	7.62807
2024-09-06	unrestricted	controls	V2	left	ventral	3362	7.46323	0.814526	0.014048	7.43569	7.49078
2024-09-06	unrestricted	controls	V2	right	dorsal	3500	7.58534	0.834712	0.014109	7.55768	7.61301
2024-09-06	unrestricted	controls	V2	right	ventral	3860	7.51897	0.789211	0.012703	7.49407	7.54388
2024-09-06	unrestricted	rp	V2	left	dorsal	997	7.49499	0.869607	0.027541	7.44094	7.54903
2024-09-06	unrestricted	rp	V2	left	ventral	1363	7.53667	0.835376	0.022627	7.49228	7.58106
2024-09-06	unrestricted	rp	V2	right	dorsal	1241	7.42596	0.798323	0.022662	7.3815	7.47042
2024-09-06	unrestricted	rp	V2	right	ventral	1393	7.55749	0.80016	0.021439	7.51544	7.59955
2024-09-06	unrestricted	stgd	V2	left	dorsal	596	7.35416	0.845108	0.034617	7.28617	7.42214
2024-09-06	unrestricted	stgd	V2	left	ventral	284	7.79898	0.806882	0.04788	7.70474	7.89323
2024-09-06	unrestricted	stgd	V2	right	dorsal	870	7.46481	0.797205	0.027028	7.41176	7.51785
2024-09-06	unrestricted	stgd	V2	right	ventral	451	7.54204	0.659263	0.031043	7.48103	7.60305
2024-03-01	unrestricted	controls	V3	left	dorsal	6404	1.96177	0.562552	0.00703	1.94799	1.97555
2024-03-01	unrestricted	controls	V3	left	ventral	4135	1.97537	0.518761	0.008067	1.95955	1.99118
2024-03-01	unrestricted	controls	V3	right	dorsal	7651	1.84637	0.531871	0.006081	1.83445	1.85829
2024-03-01	unrestricted	controls	V3	right	ventral	5353	1.92009	0.546272	0.007466	1.90545	1.93473
2024-03-01	unrestricted	rp	V3	left	dorsal	2152	1.84705	0.532155	0.011471	1.82455	1.86955
2024-03-01	unrestricted	rp	V3	left	ventral	1662	2.00139	0.533679	0.013091	1.97572	2.02707
2024-03-01	unrestricted	rp	V3	right	dorsal	3381	1.79994	0.503187	0.008654	1.78297	1.81691
2024-03-01	unrestricted	rp	V3	right	ventral	2018	2.05679	0.515805	0.011482	2.03428	2.07931
2024-03-01	unrestricted	stgd	V3	left	dorsal	418	2.15015	0.585924	0.028658	2.09382	2.20648
2024-03-01	unrestricted	stgd	V3	left	ventral	24	2.26562	0.467784	0.095486	2.06809	2.46314
2024-03-01	unrestricted	stgd	V3	right	dorsal	388	2.0749	0.580386	0.029465	2.01697	2.13283
2024-03-01	unrestricted	stgd	V3	right	ventral	307	1.85473	0.509383	0.029072	1.79752	1.91193
2024-06-03	unrestricted	controls	V3	left	dorsal	4956	4.27871	0.850772	0.012085	4.25502	4.30241
2024-06-03	unrestricted	controls	V3	left	ventral	3045	4.30429	0.844756	0.015309	4.27427	4.3343
2024-06-03	unrestricted	controls	V3	right	dorsal	4311	4.35218	0.870438	0.013257	4.32619	4.37817
2024-06-03	unrestricted	controls	V3	right	ventral	3693	4.28448	0.850457	0.013995	4.25705	4.31192
2024-06-03	unrestricted	rp	V3	left	dorsal	1965	4.37619	0.835622	0.018851	4.33922	4.41315
2024-06-03	unrestricted	rp	V3	left	ventral	992	4.23922	0.882811	0.028029	4.18422	4.29422
2024-06-03	unrestricted	rp	V3	right	dorsal	1233	4.30713	0.88872	0.025309	4.25748	4.35679
2024-06-03	unrestricted	rp	V3	right	ventral	1360	4.20695	0.845404	0.022924	4.16198	4.25192
2024-06-03	unrestricted	stgd	V3	left	dorsal	618	4.35027	0.904762	0.036395	4.2788	4.42175
2024-06-03	unrestricted	stgd	V3	left	ventral	78	4.53484	0.7937	0.089869	4.35589	4.71379
2024-06-03	unrestricted	stgd	V3	right	dorsal	419	4.38485	0.851011	0.041575	4.30313	4.46657
2024-06-03	unrestricted	stgd	V3	right	ventral	123	4.41235	0.894122	0.08062	4.25275	4.57194
2024-09-06	unrestricted	controls	V3	left	dorsal	3061	7.45215	0.827355	0.014954	7.42283	7.48147
2024-09-06	unrestricted	controls	V3	left	ventral	1887	7.5326	0.824649	0.018984	7.49537	7.56983
2024-09-06	unrestricted	controls	V3	right	dorsal	2419	7.36997	0.838134	0.017041	7.33656	7.40339
2024-09-06	unrestricted	controls	V3	right	ventral	2726	7.52767	0.798052	0.015285	7.4977	7.55764
2024-09-06	unrestricted	rp	V3	left	dorsal	1161	7.36824	0.856211	0.025128	7.31894	7.41755
2024-09-06	unrestricted	rp	V3	left	ventral	950	7.53899	0.771134	0.025019	7.48989	7.58809
2024-09-06	unrestricted	rp	V3	right	dorsal	836	7.41026	0.821677	0.028418	7.35449	7.46605
2024-09-06	unrestricted	rp	V3	right	ventral	665	7.43876	0.80621	0.031263	7.37737	7.50015
2024-09-06	unrestricted	stgd	V3	left	dorsal	321	7.47621	0.890804	0.04972	7.37839	7.57403
2024-09-06	unrestricted	stgd	V3	left	ventral	335	7.85541	0.755114	0.041256	7.77426	7.93657
2024-09-06	unrestricted	stgd	V3	right	dorsal	269	7.30045	0.821391	0.050081	7.20184	7.39905
2024-09-06	unrestricted	stgd	V3	right	ventral	498	7.90292	0.625678	0.028037	7.84783	7.958
2024-03-01	limited	controls	V1	left	dorsal	10670	1.92721	0.536932	0.005198	1.91702	1.9374
2024-03-01	limited	controls	V1	left	ventral	10955	1.90796	0.53398	0.005102	1.89795	1.91796
2024-03-01	limited	controls	V1	right	dorsal	10864	1.92034	0.522837	0.005016	1.91051	1.93018
2024-03-01	limited	controls	V1	right	ventral	7632	1.94654	0.541497	0.006198	1.93439	1.95869
2024-06-03	limited	controls	V1	left	dorsal	6593	4.2485	0.848727	0.010453	4.22801	4.26899
2024-06-03	limited	controls	V1	left	ventral	5945	4.28455	0.853105	0.011064	4.26286	4.30624
2024-06-03	limited	controls	V1	right	dorsal	5239	4.28637	0.88462	0.012222	4.26241	4.31033
2024-06-03	limited	controls	V1	right	ventral	5525	4.35594	0.874246	0.011762	4.33288	4.37899
2024-09-06	limited	controls	V1	left	dorsal	3583	7.43149	0.828819	0.013846	7.40434	7.45864
2024-09-06	limited	controls	V1	left	ventral	3813	7.4282	0.78482	0.01271	7.40328	7.45312
2024-09-06	limited	controls	V1	right	dorsal	4032	7.55695	0.800121	0.012601	7.53224	7.58165
2024-09-06	limited	controls	V1	right	ventral	4078	7.48925	0.787501	0.012332	7.46507	7.51342
2024-03-01	limited	controls	V2	left	dorsal	8937	1.95631	0.512815	0.005425	1.94568	1.96694
2024-03-01	limited	controls	V2	left	ventral	8900	1.93628	0.530039	0.005618	1.92526	1.94729
2024-03-01	limited	controls	V2	right	dorsal	11994	1.8897	0.509855	0.004655	1.88058	1.89883
2024-03-01	limited	controls	V2	right	ventral	7427	1.97295	0.545035	0.006324	1.96056	1.98535
2024-06-03	limited	controls	V2	left	dorsal	5467	4.32455	0.85663	0.011586	4.30184	4.34726
2024-06-03	limited	controls	V2	left	ventral	5487	4.34655	0.881694	0.011903	4.32322	4.36989
2024-06-03	limited	controls	V2	right	dorsal	5238	4.28152	0.867364	0.011984	4.25803	4.30502
2024-06-03	limited	controls	V2	right	ventral	4726	4.30323	0.880029	0.012801	4.27813	4.32832
2024-09-06	limited	controls	V2	left	dorsal	3655	7.489	0.835676	0.013823	7.46189	7.5161
2024-09-06	limited	controls	V2	left	ventral	3160	7.36777	0.820853	0.014602	7.33914	7.3964
2024-09-06	limited	controls	V2	right	dorsal	3852	7.49297	0.818076	0.013181	7.46713	7.51882
2024-09-06	limited	controls	V2	right	ventral	3743	7.39605	0.771505	0.01261	7.37133	7.42078
2024-03-01	limited	controls	V3	left	dorsal	6498	1.98989	0.558177	0.006924	1.97632	2.00346
2024-03-01	limited	controls	V3	left	ventral	4782	1.97846	0.526549	0.007614	1.96353	1.99339
2024-03-01	limited	controls	V3	right	dorsal	7278	1.84819	0.550257	0.00645	1.83555	1.86084
2024-03-01	limited	controls	V3	right	ventral	5597	1.92303	0.526019	0.007031	1.90925	1.93682
2024-06-03	limited	controls	V3	left	dorsal	4808	4.24777	0.859095	0.01239	4.22348	4.27206
2024-06-03	limited	controls	V3	left	ventral	2713	4.30751	0.877882	0.016854	4.27447	4.34056
2024-06-03	limited	controls	V3	right	dorsal	3743	4.2822	0.853074	0.013944	4.25486	4.30954
2024-06-03	limited	controls	V3	right	ventral	3234	4.35543	0.915257	0.016094	4.32387	4.38698
2024-09-06	limited	controls	V3	left	dorsal	2811	7.41583	0.817187	0.015413	7.38561	7.44605
2024-09-06	limited	controls	V3	left	ventral	1973	7.5335	0.795405	0.017907	7.49838	7.56862
2024-09-06	limited	controls	V3	right	dorsal	2013	7.34168	0.840029	0.018723	7.30496	7.3784
2024-09-06	limited	controls	V3	right	ventral	2638	7.46379	0.803726	0.015648	7.43311	7.49448
