# Supplementary material for: Cortical response to transient and long-term visual field loss
Source: Cereb Cortex. 2025 Sep 9;35(8):bhaf237. doi: 10.1093/cercor/bhaf237 (PMC12418949; doi:10.1093/cercor/bhaf237)
Supplement: Supplementary5_CerCor_Ninghetto_bhaf237 [file supplementary5_cercor_ninghetto_bhaf237.xlsx]

## Sheet: Tab 5
Table 5 Pearson correlation between pRF size and Humphrey test
RP		right V1	right V2	right V3	left V1	left V2	left V3
center left eye	r	0.2436	0.0081	0.2001
		p=.301	p=.973	p=.398
center right eye	r				0.3203	0.2802	0.2131
					p=.169	p=.231	p=.367
fullfield left eye	r	0.1707	-0.0834	0.1362
		p=.459	p=.719	p=.556
fullfield right eye	r				0.2617	0.1194	0.1615
					p=.252	p=.606	p=.484
STGD
center left eye	r	0.3526	0.3548	0.4174
		p=.117	p=.115	p=.060
center right eye	r				-0.1051	-0.4185	-0.3865
					p=.650	p=.059	p=.083
fullfield left eye	r	0.314	0.296	0.395
		p=.164	p=.192	p=.076
fullfield right eye	r				-0.206	-0.368	-0.246
					p=.370	p=.100	p=.282
